# Supplementary material for: Hypoxia-induced SETX links replication stress with the unfolded protein response
Source: Nat Commun. 2021 Jun 17;12:3686. doi: 10.1038/s41467-021-24066-z (PMC8211819; doi:10.1038/s41467-021-24066-z)
Supplement: Supplementary file 4 — Source Data [file 41467_2021_24066_MOESM4_ESM.xlsx]

## Sheet: Fig 1a
Figure 1a
Time (h) in hypoxia <0.1% Oxygen	>5 RPA foci										Pan-nuclear γH2AX										>5 γH2AX foci										>5 53BP1 foci
0			0	0	3.333	0	0	0	0	0	0	0	0	0	0	0	0	0	0	0											9.524	6.667	2	0	0	0	5.797
3			0	0	15.152	15.152	20	13.333	25	12.5	6.25	5.882	25	34.694	45.455	39.394	56	30	41.667	46.875											0	0	3.448	4.082	0	0	2.439
6			18.182	33.333	45.161	30.769	13.793	38.889	21.212	20.588	15.625	27.586	45.455	25	51.613	30.769	37.931	52.778	33.333	50											6.25	6.897	0	2	2.326	6	9.302
18			28	40	40	35.714	22.857	47.917	39.286	30.952	44.118	27.273	64	76.667	66.667	82.143	71.429	79.167	67.857	42.857											2.941	4.545	4.878	2.174	1.389	3.175	0
NCS			96.154	78.947	100	85.714	60.87	74.074	0	0	0	0	0	0	0	0	0	0	0	0	0	0	76.923	63.158	95.652	78.571	91.304	74.074	0	0	0	0	100	100	84.091	84.848	83.077

## Sheet: Fig 1c - 5EU
5EU intensity per cell
Time (h) in <0.1% Oxygen	0	6	18
	263.113	274.73	105.526
Figure 1c	645.516	458.711	62.7969
	655.355	396.8	101.835
	668.301	402.016	116.849
	869.279	263.377	123.618
	1167.91	285.515	106.13
	775.374	302.557	88.7224
	461.154	397.073	91.7301
	480.645	339.464	163.609
	458.777	346.907	159.021
	438.028	429.846	190.333
	776.308	359.988	135.403
	549.481	331.663	143.722
	619.536	905.759	114.513
	632.533	446.13	156.601
	741.878	328.438	139.328
	382.065	369.687	59.406
	377.529	616.395	68.7338
	391.738	284.946	105.951
	654.476	630.803	106.566
	564.368	355.844	129.897
	586.766	420.344	157.313
	955.842	482.373	175.887
	604.82	346.55	46.0968
	732.397	291.853	62.2938
	760.698	256.696	108.006
	1115.22	308.528	68.3948
	872.669	306.565	51.9052
	718.549	269.469	137.117
	848.607	289.199	115.1
	410.428	205.63	91.9812
	370.659	362.118	89.7576
	609.056	263.492	98.4922
	500.923	358.445	113.023
	615.999	370.181	140.377
	416.835	346.217	61.9798
	414.865	269.209	98.437
	768.304	141.157	88.165
	705.584	340.481	84.8263
	678.649	228.993	126.598
	580.736	267.265	80.1949
	653.103	304.43	146.026
	1000.11	278.188	75.187
	1073.99	281.24	76.0621
	910.898	245.09	85.3363
	952.356	149.756	97.6213
	816.751	341.438	102.073
	1076.21	302.494	100.95
	947.864	233.688	133.795
	1183.48	231.636	119.973
	719.552	368.482	135.925
	610.322	261.034	113.01
	689.893	310.679	104.341
	617.818	127.981	104.564
	533.341	212.323	123.772
	489.907	183.983	211.286
	502.395	202.659	169.447
	337.053	1049.14	142.973
	329.802	914.71	116.047
	342.404	369.291	121.82
	411.013	340.019	64.9623
	309.588	385.405	122.439
	450.149	362.425	96.8259
	520.918	241.674	122.96
	634.74	215.491	153.339
	709.554	204.709	119.462
	556.723	309.086	105.535
	875.442	352.656	133.228
	555.609	299.409	88.2599
	605.676	243.274	115.357
	1048.2	252.054	93.5265
	545.051	440.01	76.3681
	680.429	472.497	68.0903
	818.436	243.924	87.362
	635.857	209.247	86.3003
	525.438	339.394	93.6967
	707.627	536.762	141.414
	768.044	397.75	170.799
	743.26	480.123	185.639
	481.921	462.697	140.03
	367.919	500.247	166.219
	486.56	188.871	79.2052
	775.119	196.43	169.168
	571.256	234.873	166.898
	483.592	336.074	100.394
	423.64	269.691	115.919
	545.45	495.117	107.383
	452.424	369.3	44.5859
	497.35	429.602	171.233
	420.473	366.976	72.9233
	652.348	257.402	125.208
	718.245	412.763	126.124
	791.062	399.358	407.143
	662.11	279.364	116.265
	754.934	217.237	105.618
	621.956	269.407	125.497
	654.298	282.586	196.698
	621.777	369.257	112.818
	460.011	292.784	107.429
	370.536	446.552	142.011
	584.959	319.022	119.526
	450.593	415.403	135.283
	571.265	368.064	100.139
	461.09	334.691	66.9289
	502.95	328.792	83.7898
	642.468	434.091	69.4069
	1001.76	435.92	108.221
	358.634	426.451	104.335
	816.709	474.849	83.469
	398.639	529.653	113.627
	698.91	241.856	119.95
	608.33	203.353	104.215
	683.704	293.764	183.457
	741.076	329.712	77.8738
	818.942	348.506	108.194
	921.919	320.962	81.566
	870.695	248.702	110.119
	367.93	241.12	82.5266
	425.683	214.871	76.6517
	474.769	250.733	111.748
	514.888	220.395	98.1202
	558.368	365.233	125.705
	574.248	168.928	93.8007
	582.392	255.229	160.787
	644.358	245.786	121.665
	649.213	439.326	135.435
	693.006	405.247	188.321
	717.66	274.359	156.68
	721.017	440.318	131.529
	831.091	501.553	106.176
	909.301	325.319	126.897
	788.613	402.123	124.137
	855.964	364.113	97.9646
	649.995	401.514	143.364
	607.154	455.485	88.3912
	525.177	330.964	106.014
	758.159	336.381	131.348
	957.335	294.524	93.7112
	798.929	253.189	134.879
	553.408	346.319	80.791
	645.447	186.925	87.0049
	562.626	197.455	124.055
	477.357	154.211	103.053
	463.208	208.52	143.264
	653.735	218.599	119.119
	697.698	165.763	106.611
	934.87	330.756	75.1552
	716.847	243.532	83.4789
	882.783	258.392	118.562
	1005.59	257.271	134.868
	700.956	296.751	151.811
	1013.41	259.412	111.443
	973.652	238.95	128.128
	1252.34	212.815	155.029
	900.901	131.158	95.6032
	860.713	126.437	75.4246
	598.825	156.432	81.968
	1004.04	395.503	82.893
	850.289	268.501	163.22
	815.172	333.335	56.2271
	1022.39	286.088	106.364
	920.944	335.484	128.988
	640.053	445.102	129.602
	618.318	220.703	150.73
	782.062	184.502	101.719
	914.11	309.056	110.301
	873.721	345.147	98.915
	470.139	336.777	106.047
	1068.52	321.58	84.632
	787.638	345.046	135.365
	582.041	322.91	90.6103
	690.531	331.817	55.5682
	469.056	314.248	121.875
	1158.13	382.833	85.2906
	750.667	315.874	131.028
	1055.16	378.608	82.6633
	279.645	158.833	101.157
	276.001	439.583	72.6733
	469.818	328.864	71.304
	556.572	153.047	74.4227
	441.34	336.669	43.7438
	385.491	254.702	83.1897
	382.086	308.097	149.08
	472.311	323.1	68.4156
	287.699	265.522	74.5064
	600.155		80.3614
	703.674		82.3524
	579.659		85.6527
	524.295		91.5716
	442.197		96.5371
	876.865		99.6179
	911.77		103.196
	357.32		104.514
	311.201		130.72
	425.16		141.702
	446.766		178.681
	475.352		527.623
	487.085		643.26
	519.734		63.0976
	687.883		68.9942
	737.806		78.2902
	323.714		96.3328
	608.809		67.7985
	896.74		87.8142
	797.349		89.9621
	734.998		103.136
	616.675		93.1988
	826.583		67.7134
	668.112		71.3462
	490.933		99.0105
	873.259		125.281
	461.208		83.2598
	505.181		81.8882
	481.638		118.142
	697.729		136.043
	545.81		77.9824
	503.853		106.02
	648.515		101.393
	505.35		98.4286
	595.735		103.409
	1062.7
	712.184
	640.631
	528.076
	484.208
	530.785
	410.302
	702.463
	543.01
	966.592
	981.848
	962.925
	905.93
	922.686
	686.917
	627.835
	545.447
	483.386
	608.017
	500.551
	763.867
	729.919
	638.241
	429.565
	648.658
	705.913
	650.29
	550.875
	477
	454.176

## Sheet: Fig 1e - R-loop factors
Figure 1e
	Dicer	RNaseH1	RNaseH2B	PIF1	AQR	DHX9	RTEL1	SETX
Relative mRNA levels in hypoxia normalised to normoxia	0.315913	0.638064	0.629753	0.171242	0.69661	0.423211	0.67604	2.60317
	0.315341	0.732959	0.527643	0.146682	0.680483	0.512297	0.530488	2.00726
	0.400064	0.59783	0.619823	0.102193	0.626319		0.585091	2.50069

## Sheet: Fig 1f -blots
Figure 1F

## Sheet: Fig 1g - blots
Figure 1G

## Sheet: Fig 1h - blots
Figure 1H

## Sheet: Fig 1i
Figure 1i
	0.02			<0.1%
	0h	6h	18h	0h	6h	18h
	1.00001	0.995599	0.919473	0.999798	2.23417	2.21441
	0.999725	0.842465	0.775715	0.999991	1.98301	2.35368
	0.999841	0.809187	0.927792	1.0001	2.19808	1.7058
				1	1.99211	1.75869

## Sheet: Fig 2a - 5EU
Figure 2a
	Norm		Hyp
	Mock	siSETX	Mock	siSETX
	1.02175	0.378891	0.311712	0.437952
	1.06684	0.308436	0.253887	0.425903
	0.810904	0.497703	0.320321	0.325202
	0.787149	0.457863	0.356423	0.352608
	1.17626	0.683873	0.528557	0.569574
	0.952916	0.828265	0.380756	0.230352
	0.775656	0.404452	0.361168	0.250395
	1.06716	0.833273	0.729221	0.241923
	0.636509	0.694049	0.312245	0.222252
	0.962242	0.675953	0.432406	0.262527
	0.895465	0.708197	0.300657	0.464196
	1.07069	0.618709	0.293269	0.421439
	1.32243	0.705531	0.696425	0.34952
	0.977826	0.992798	0.339918	0.244791
	1.01488	0.387642	0.290902	0.205927
	1.24142	0.599552	0.309318	0.195201
	0.68144	0.78639	0.465929	0.131144
	1.05889	0.469141	0.327427	0.151115
	0.651499	0.719185	0.340955	0.15386
	0.754124	0.504784	0.391	0.216992
	0.618499	0.78636	0.289345	0.186986
	0.892922	0.695858	0.355397	0.231054
	0.832721	0.983871	0.300336	0.22104
	0.748998	0.514777	0.356727	0.21497
	0.70129	0.408212	0.434358	0.146548
	0.983281	0.519467	0.266549	0.195932
	0.807908	0.616141	0.333504	0.229443
	1.13989	0.588159	0.34993	0.206332
	1.03977	0.741687	0.346697	0.238727
	0.737191	0.703655	0.401215	0.236298
	0.727904	0.451534	0.317303	0.435634
	0.625349	0.617949	0.254997	0.283428
	0.677512	0.546579	0.360397	0.274004
	0.884825	0.641669	0.506124	0.229793
	0.857211	0.600749	0.289733	0.346703
	1.07534	0.480646	0.307488	0.274013
	1.28365	0.596577	0.281362	0.544519
	1.10129	0.442943	0.298422	0.555359
	1.10233	0.65347	0.388104	0.756067
	1.04815	0.486824	0.311916	0.523624
	1.09452	0.648049	0.374952	0.304817
	0.989786	0.401005	0.295017	0.324563
	1.22399	0.394361	0.315445	0.423988
	1.2897	0.511438	0.329102	0.345103
	1.3637	0.720079	0.325133	0.309886
	1.28305	0.749269	0.189788	0.353167
	1.09481	0.347566	0.179667	0.328002
	1.37809	0.663354	0.353307	0.219859
	0.897752	0.314962	0.178386	0.346772
	0.778686	0.552128	0.149933	0.34551
	0.669098	0.555135	0.338775	0.331162
	1.0949	0.315075	0.338889	0.412882
	0.747667	0.445263	0.374435	0.362292
	0.758675	0.364616	0.312797	0.395403
	1.23921	0.283127	0.277708	0.242582
	0.68917	0.557873	0.353884	0.38723
	1.37825	0.291696	0.213007	0.178282
	0.738984	0.428351	0.29355	0.245909
	1.36601	0.254397	0.30956	0.185995
	0.565698	0.386775	0.234307	0.328534
	0.837334	0.689743	0.269007	0.284934
	1.26277	0.343345	0.147227	0.270799
	1.00487	0.665934	0.165387	0.246289
	0.870589	0.572856	0.157699	0.269817
	1.28644	0.354065	0.180649	0.16269
	1.34146	0.501734	0.161059	0.252544
	0.876715	0.587115	0.164357	0.27958
	1.08476	0.702193	0.266234	0.387768
	0.968254	0.474508	0.210208	0.191827
	0.981903	0.554738	0.135312	0.281203
	1.26508	0.500101	0.192608	0.223002
	0.891966	0.416305	0.203317	0.156373
	0.880697	0.423666	0.201176	0.30567
	1.19477	0.585516	0.184848	0.352746
	0.862853	0.450481	0.145855	0.182489
	1.07566	0.663729	0.215535	0.460196
	1.05984	0.739744	0.211165	0.427025
	0.959465	0.543995	0.160366	0.34662
	1.13075	0.623061	0.257307	0.242025
	0.778288	0.590909	0.281432	0.27027
	0.882986	0.958768	0.222831
	1.04682	0.523922	0.242994
	0.816363	0.712665	0.211816
	0.923888	0.74459	0.257597
	1.25611	0.508328	0.198175
	1.21899	0.84827	0.220951
	1.53975	0.598911	0.18236
	1.34949	0.487472	0.259196
	1.25629	0.607474	0.231867
	0.398834	0.66219	0.192196
	1.0419	0.574909	0.204853
	1.02047	0.401609	0.242901
	0.841888	0.910005	0.280305
	0.856401	0.492344	0.268339
	0.911385	0.481881	0.265923
	0.947952	0.8656	0.263213
	0.944321	0.803592	0.29092
	0.819232	0.707188	0.251501
	1.21066	0.689842	0.285365
	1.13589	0.471356	0.239674
	0.956085	0.564075	0.219127
	1.02645	0.796265	0.305355
	0.954966	0.803198	0.196314
	1.09002	0.735729	0.244851
	0.919318	0.798423	0.221613
	0.764558	1.08565	0.24608
	1.10672	0.696128	0.222567
	1.47861	0.700421	0.301101
	1.45103	0.494245	0.21309
	1.64146	0.601266	0.222906
	1.10473	0.592414	0.222222
	1.27591		0.26192
	0.440342		0.308881
	1.34862		0.17691
	0.768093		0.281815
	0.7243		0.32554
	1.27751
	1.14251
	1.36509
	0.876465
	1.08653
	0.713223
	1.3932	0.951811	0.483299	0.452393
	0.899441	0.392112	0.672008	0.539723
	0.9668	0.903377	0.389806	0.41987
	1.02037	0.397743	0.580759	0.666785
	0.707327	0.633208	0.791918	0.734676
	0.743191	0.598624	0.680372	0.396517
	0.92365	0.562891	0.657107	0.458375
	1.01343	0.966064	0.499444	0.365306
	0.938677	0.618139	0.551724	0.347137
	0.852222	0.664312	0.518896	0.438698
	0.756177	0.534851	0.315969	0.438581
	0.887039	0.493828	0.480498	0.624434
	1.23402	0.439251	0.539468	0.511956
	1.70186	0.76822	0.517307	0.507421
	0.762455	0.580713	0.492434	0.36259
	0.889142	0.599977	0.487717	0.681494
	1.11049	0.5849	0.48711	0.38834
	0.978102	0.676404	0.665126	0.401299
	0.886504	0.775031	0.389461	0.482254
	1.16195	0.673513	0.368624	0.382608
	0.948988	0.873518	0.521898	0.438671
	1.10264	0.887699	0.600751	0.414185
	1.13417	0.37487	0.276642	0.426657
	1.15256	0.955047	0.512257	0.433221
	1.01311	0.582549	0.498725	0.367634
	1.36395	0.517242	0.60572	0.373416
	2.26397	0.401278	0.372465	0.486119
	1.05487	0.713565	0.297264	0.297506
	1.30063	1.00149	0.380652	0.453361
	1.02991	0.603347	0.325818	0.261646
	1.35104	0.82239	0.42027	0.392213
	0.997245	0.749919	0.301295	0.431601
	1.12865	0.700576	0.302147	0.285576
	1.02708	0.843895	0.34095	0.408388
	0.899549	0.568414	0.291861	0.403368
	1.56927	0.754632	0.433118	0.447259
	1.10142	0.615648	0.411977	0.314189
	0.975538	0.517179	0.34366	0.538507
	0.874817	0.606415	0.714529	0.532617
	0.935344	0.828092	0.484805	0.363139
	0.721748	0.985838	0.475887	0.336172
	0.738927	0.474066	0.473392	0.505388
	0.677911	0.59313	0.310995	0.482738
	0.679614	0.546823	0.64313	0.37247
	1.2137	0.482451	0.616422	0.366567
	1.19967	0.928446	0.43586	0.375846
	1.51432	0.348258	0.414745	0.312847
	1.15566	0.478562	0.333612	0.515161
	1.22259	0.520569	0.438388	0.314539
	1.99303	0.490607	0.336994	0.352805
	0.83321	0.53853	0.308089	0.395597
	1.43738	0.581436	0.415559	0.431282
	0.983272	0.645834	0.476333	0.39906
	0.982059	0.902066	0.486946	0.498351
	0.981401	0.53776	0.586762	0.379043
	0.632713	0.731571	0.374055	0.502613
	0.878668	0.584738	0.417639	0.326105
	0.95367	0.387303	0.344408	0.455909
	1.19961	0.46382	0.496019	0.347815
	1.70325	0.625402	0.46377	0.368316
	1.09994	0.488217	0.355676	0.486874
	0.996698	0.495889	0.401387	0.382279
	0.703431	0.617068	0.383248	0.362552
	1.24862	0.299403	0.488094	0.322996
	1.20492	0.700856	0.409733	0.369165
	1.072	0.763664	0.415863	0.428491
	1.88439	0.514547	0.348631	0.504694
	0.713745	0.724001	0.419931	0.418525
	1.00851	0.599669	0.29965	0.416533
	0.790228	0.70528	0.353583	0.434841
	1.08644	0.717147	0.433234	0.310952
	0.946486	0.717908	0.384772	0.301216
	1.42369	0.647632	0.36316	0.364002
	1.35048	0.65884	0.473772	0.318497
	0.715137	0.492328	0.334744	0.276973
	0.860838	0.484339	0.375742	0.375191
	0.653227	0.492973	0.529884	0.369427
	0.766922	0.578487	0.391071	0.484458
	1.02977	0.615025	0.666802	0.334162
	1.05551	0.396613	0.24026	0.385662
	0.928824	0.402757	0.766115	0.353469
	0.948128	0.667086	0.615491	0.444052
	1.50061	0.433873	0.594805	0.356797
	1.13143	0.408331	0.512581	0.407676
	0.819268	0.532158	0.46784	0.46635
	0.647785	0.425652	0.488566	0.506671
	0.818527	0.858445	0.358946	0.353882
	1.03081	0.437474	0.712298	0.40412
	0.585246	0.224832	0.403673	0.298128
	0.648508	0.511175	1.11064	0.406864
	0.442046	0.595099	0.719682	0.436911
	0.55904	0.49195	0.406473	0.26564
	0.980374	0.357462	0.392502	0.374011
	0.645749	0.371601	0.630333	0.352518
	0.602557	0.601479	0.46222	0.301008
	0.747069	0.402266	0.704333	0.320207
	1.00407	0.623197	0.447029	0.434086
	0.72421	0.458357	0.456122	0.323259
	0.733029	0.402482	0.469549	0.350365
	1.0867	0.277154	0.456301	0.349098
	1.10188	0.361376	0.410682	0.31065
	1.07174	0.209694	0.557283	0.471296
	1.17254	0.631553	0.382015	0.346387
	0.807532	0.624765	0.549157	0.371773
	0.572194	0.598114	0.600215	0.397843
	1.20548	0.486952	0.55136	0.342731
	0.873745	0.475617	0.466257	0.416347
	0.771462	0.376231	0.448992	0.323065
	1.11017	0.439683	0.555693	0.400027
	1.16024	0.388781	0.41738	0.424462
	0.618641	0.551628	0.495688	0.337165
	0.61426	0.668222	0.416913	0.290417
	0.811131	0.644389	0.579911	0.339172
	0.58109	0.588507	0.345178	0.330753
	0.844062	0.494335	0.442202	0.44828
	0.878883	0.698612	0.411152	0.480892
	1.02034	0.673265	0.581219	0.382151
	0.836823	0.420763	0.610417	0.406296
		0.634953	0.708289	0.3418
		0.535577	0.429499	0.501854
		0.307903	0.439053	0.375534
		0.523105	0.739162	0.482028
		0.524632	0.487327	0.303687
		0.580808	0.525657	0.437566
		0.587754	0.398562	0.356223
		0.395269	0.749645	0.395042
		0.613156	0.551971	0.375624
		0.657178	0.436077	0.549261
		0.608861	0.393879	0.411068
		0.402293	0.468699	0.324216
		0.674447	0.451006	0.28636
		0.515187	0.427011
		0.392164	0.607648
		0.598763
		0.423835
		0.690996
		0.49557
	1.17969	0.405898	0.351916	0.435052
	1.03176	0.774662	0.385817	0.275811
	1.29459	0.358396	0.355021	0.428452
	0.936744	0.788385	0.424618	0.319114
	1.10246	0.313212	0.439841	0.521547
	0.65699	0.698686	0.395127	0.375293
	0.634353	0.920776	0.370452	0.305683
	0.759767	0.61697	0.429548	0.395658
	0.840516	0.686265	0.34844	0.607439
	1.12675	0.885617	0.498699	0.350765
	1.0781	0.767544	0.401868	0.377001
	0.898185	0.831799	0.315203	0.287682
	1.29081	0.988349	0.383786	0.308612
	0.872481	0.693351	0.265043	0.297038
	1.2279	0.878452	0.43617	0.227706
	0.849916	0.523647	0.373053	0.264221
	1.02263	0.749706	0.350142	0.324445
	1.00212	0.531694	0.345003	0.215177
	1.45426	0.792831	0.340912	0.269487
	0.972276	0.815406	0.204261	0.304208
	0.96464	0.48753	0.448906	0.255118
	0.834256	0.724305	0.382852	0.236116
	1.03706	0.8756	0.357693	0.281961
	0.624482	0.488485	0.316175	0.283609
	1.0805	0.663741	0.364998	0.441578
	0.86021	0.200959	0.34266	0.281843
	0.968761	0.484503	0.357854	0.271513
	1.11223	0.467971	0.336866	0.347662
	1.05789	0.639552	0.325336	0.323974
	1.17129	0.640782	0.392671	0.350132
	0.84474	0.554998	0.582196	0.325768
	1.31605	1.08607	0.382813	0.222296
	1.52907	0.824562	0.384997	0.244882
	1.27374	0.482713	0.347673	0.289694
	0.992425	0.865541	0.600826	0.227476
	1.1848	0.533755	0.351038	0.275522
	1.12386	0.348444	0.400291	0.332503
	0.625574	0.649035	0.422248	0.207901
	0.94137	0.533994	0.506243	0.410855
	2.00712	0.665733	0.391467	0.279196
	0.885108	0.722099	0.444521	0.19322
	1.22358	0.512975	0.428941	0.264506
	0.453588	0.452204	0.515953	0.276714
	1.0855	0.730365	0.332371	0.231019
	1.03555	0.566197	0.433201	0.321198
	0.869797	0.44891	0.503839	0.250538
	0.843902	0.757235	0.455465	0.395829
	1.09042	0.435864	0.378948	0.321599
	1.4865	0.499826	0.392495	0.535589
	1.00919	0.572351	0.375756	0.312799
	1.61912	0.391337	0.361276	0.361136
	0.977264	0.641394	0.453407	0.305781
	1.03922	0.559132	0.383712	0.177807
	1.01212	0.818881	0.317227	0.225764
	1.29327	0.612744	0.437155	0.280959
	0.969152	0.779453	0.323519	0.20956
	0.772055	0.763526	0.288142	0.178241
	0.863544	0.874765	0.453512	0.220194
	0.675081	0.633446	0.453439	0.23023
	1.07312	0.714924	0.289879	0.222423
	0.656584	0.940449	0.484252	0.318948
	0.548721	0.75208	0.452635	0.230096
	0.655836	0.649309	0.379461	0.330753
	0.556459	0.830127	0.46172	0.318739
	0.773661	0.826514	0.45157	0.263161
	0.949504	0.887727	0.314306	0.2322
	0.828471	0.551245	0.409223	0.191706
	0.952682	0.727414	0.284573	0.144203
	0.869943	0.801363	0.318241	0.189773
	0.728604	0.978823	0.503121	0.255993
	1.236	0.565519	0.350681	0.252114
	0.808896	1.04679	0.309369	0.333279
	0.724724	0.623935	0.364754	0.279159
	1.35404	1.16818	0.244848	0.259851
	1.19236	0.610884	0.353132	0.289843
	0.798241	0.390764	0.375661	0.375249
	0.830375	0.640361	0.39754	0.273279
	1.11462	0.391983	0.350711	0.22303
	1.07269	0.682859	0.305808	0.423054
	1.20725	0.327083	0.382594	0.286816
	0.842203	1.01427	0.437595	0.254011
	0.911894	0.753318	0.427217	0.245223
	1.1152	0.521709	0.290149	0.26654
	0.93929	0.763449	0.35502	0.396139
	1.26548	0.34635	0.330611	0.461733
	1.30043	0.676299	0.338079	0.296652
	0.908389	0.473971	0.361354	0.297665
	0.893779	0.411835	0.298688	0.330189
	0.716633	0.706154	0.333771	0.27413
	1.12424	0.332201	0.402306	0.323024
	1.30305	0.479953	0.373308	0.311148
	1.53413	0.826028	0.361552	0.285835
	1.11604	0.640183	0.600135	0.505828
	0.83464	0.399042	0.38221	0.532912
	0.463338	0.754899	0.496066	0.368374
	1.08737	0.436948	0.369755	0.34468
	1.08252	0.862135	0.30979	0.342081
	0.465498	0.835654	0.47639	0.298817
	1.05903	0.793072	0.476342	0.362074
	1.11675	0.69988		0.236977
		0.708726		0.257088
		0.829002
		0.746795
		0.735072
		0.914269
		0.796904
		0.772711
		1.18248
		0.590266

## Sheet: Fig 2c
Figure 2c
	SETX	TCF19	GHITM	FAM222A	ZNF367	MMP1	JUN	TM4SF	GDF15
	0.295973	0.408558	0.672718	0.324668	0.555105	3.03552	1.54058	2.64783	1.6121
	0.340581	0.249551	0.475095	0.692939	0.451838	4.42602	1.41163	1.45204	1.54243
	0.288717	0.629432	0.554356	0.580632	0.842749	2.57531	1.40068	2.4787	1.69601

## Sheet: Fig 3a - S9.6
Figure 3a
	Norm	Norm	Hyp	Hyp
	-	+	-	+	RNH1
	0.841257	0.487778	0.881023	0.703061
	0.683093	0.559	1.05966	0.759141
	0.935284	0.62708	1.35818	0.550654
	0.72832	0.591122	0.605171	0.494216
	1.07407	0.55304	1.11761	0.627754
	1.05142	0.570756	0.713874	0.595281
	0.751975	0.629156	1.16843	0.670601
	0.791533	0.573938	1.26817	0.594567
	0.916712	0.598463	1.09782	0.809337
	1.10307	0.690515	1.0993	0.618721
	0.872637	0.634933	0.970918	0.601308
	1.08244	0.635338	1.39498	0.752481
	0.812006	0.607692	1.26157	0.627936
	0.682129	0.752191	1.21821	0.696131
	0.679682	0.774343	1.28493	0.670338
	0.564716	0.616752	1.13435	0.714029
	0.647836	0.518006	1.285	0.509161
	0.643421	0.721336	1.79947	0.521828
	0.591169	0.513078	1.18886	0.533598
	0.638526	0.535061	0.77317	0.470386
	0.667959	0.665916	1.29307	0.567271
	0.805528	0.553795	1.0804	0.488722
	0.611784	0.651476	1.05231	0.51721
	0.715417	0.721929	1.44549	0.681974
	0.63525	0.672394	0.882581	0.574713
	0.914305	0.633221	0.470541	0.557341
	0.708474	0.738654	1.34757	0.73461
	0.66146	0.680477	0.971296	0.641675
	0.867278	0.68738	1.12866	0.509451
	0.340535	0.596218	1.4307	0.51202
	0.409074	0.683855	1.30899	0.559775
	0.696063	0.705373	0.881603	0.5175
	0.47172	0.678334	1.4462	0.575179
	0.429028	0.269705	1.08573	0.476695
	0.55358	0.435998	1.02633	0.436288
	0.645901	0.289099	1.11046	0.564231
	0.754402	0.47708	1.02523	0.476358
	0.625307	0.325529	1.42893	0.541479
	0.7608	0.295524	1.49053	0.47863
	0.863907	0.507247	1.41297	0.611898
	0.816172	0.43343	1.18571	0.529001
	0.808096	0.435264	1.43867	0.550748
	0.693629	0.529668	1.27182	0.474498
	0.576325	0.400546	1.31951	0.39878
	0.565377	0.454449	1.07548	0.454962
	0.702332	0.465229	1.28969	0.458595
	0.87592	0.482082	0.990603	0.447405
	0.878098	0.409404	1.18682	0.538041
	0.751733	0.419253	1.28986	0.484589
	0.77714	0.446535	1.18112	0.49673
	0.550297	0.406155	1.18356	0.554422
	0.706182	0.460564	1.60657	0.521983
	0.851126	0.488371	0.914662	0.512519
	0.823588	0.467413	0.988931	0.599899
	1.11607	0.45331	1.78322	0.580848
	1.22809	0.57263	1.27892	0.568161
	1.16434	0.474201	1.24244	0.564757
	0.566631	0.554867	1.88679	0.537057
	1.2539	0.562754	1.31393	0.49394
	1.27039	0.51719	1.40525	0.559094
	1.20913	0.576931	1.75896	0.493724
	1.00858	0.567635	1.48551	0.502514
	1.02736	0.563092	2.18719	0.545686
	1.5109	0.669644	1.13228	0.492207
	1.23736	0.497418	1.84421	0.761373
	1.2047	0.53581	1.27973	0.601712
	1.11712	0.596238	1.53704	0.713611
	0.965714	0.441762	1.09038	0.545861
	1.36222	0.4898	1.34595	0.570763
	1.36466	0.518572	1.21538	0.397115
	1.32368	0.570399	1.31341	0.437407
	1.55905	0.525644	1.44349	0.521404
	0.958932	0.522199	1.53971	0.433652
	1.29807	0.608272	1.29234	0.684967
	0.99336	0.506869	1.84055	0.459215
	1.21697	0.574949	1.32082	0.57528
	1.23501	0.653627	1.74544	0.709121
	0.963476	0.668134	1.85174	0.567514
	1.19494	0.62232	1.47667	0.617507
	1.17961	0.603519	1.80922	0.672678
	1.10102	0.611474	1.18945	0.724154
	1.48304	0.612094	1.0893	0.496326
	1.78286	0.655427	1.00551	0.814986
	1.37495	0.634084	0.832648	0.626183
	1.11363	0.641594	1.30808	0.696508
	1.46637	0.612761	1.00587	0.562552
	1.73079	0.482655	1.17703	0.594398
	1.7445	0.457281	1.44307	0.455514
	1.14322	0.426716	1.5732	0.629089
	1.14145	0.431219	1.83785	0.667258
	1.6207	0.487064	1.3386	0.607739
	1.60299	0.462114	1.59238	0.630302
	1.82458	0.526689	1.22806
	1.89821	0.49123	1.69955
	1.67332	0.509418	1.53044
	1.85483	0.497614	1.46691
	1.56599	0.478596	1.15922
	1.74207	0.506849	0.761696
		0.549521	1.35334
		0.539342	1.4557
		0.517682	1.57586
		0.460692	1.26842
		0.564602
		0.417709
		0.461696
		0.521147
		0.433518
		0.369867
		0.538796
	0.958937	0.634773	0.809356	0.506606
	0.903409	0.398096	0.458148	0.528688
	0.851704	0.292767	0.461142	0.473525
	0.925612	0.237743	1.20945	0.659027
	1.02391	0.712432	1.00461	0.586388
	0.876064	0.57333	0.633211	0.734285
	1.01203	0.343813	0.674648	0.775763
	0.979692	0.458384	0.697575	0.628077
	0.951566	0.384908	0.674306	0.604507
	2.08195	0.709959	1.51342	0.683012
	0.960573	0.584363	1.30086	0.66735
	0.751623	0.500529	1.60131	0.571101
	1.39011	0.534611	1.21694	0.587918
	0.85574	0.620161	1.19467	0.566927
	0.947531	1.30304	1.54446	0.557863
	1.07132	0.539606	0.922179	0.59572
	0.907981	0.629819	1.32004	0.576275
	0.909804	0.711163	0.890676	0.612977
	0.607835	0.737076	0.794687	0.627492
	0.671451	0.602945	1.7806	0.627679
	0.965902	0.618843	0.727964	0.569832
	0.962371	0.673704	0.812985	0.571011
	0.948613	0.645586	0.643251	0.636376
	1.04202	0.608681	1.25934	0.68101
	0.889919	0.617419	1.77299	0.640713
	0.829998	0.724465	0.673314	0.688764
	0.958051	0.760914	1.08989	0.657164
	0.776999	0.753478	0.849093	0.64762
	1.03703	0.762517	1.2385	0.874673
	1.30406	0.758498	2.00394	0.727728
	0.964307	0.660125	1.18614	0.677984
	0.952803	0.575559	1.21342	0.539159
	1.09734	0.749158	0.794939	0.538947
	1.18287	0.765015	1.02538	0.502604
	1.32283	0.868831	1.04773	0.60476
	0.804475	0.609519	0.892442	0.637629
	0.753307	0.592539	0.990326	0.572045
	0.781385	0.76818	1.67361	0.546937
	0.882532	0.731877	0.809723	0.699967
	1.01187	0.767627	1.56914	1.13524
	0.93444	0.661883	1.46749	0.542421
	1.04082	0.692067	1.38107	0.465796
	0.935074	0.608169	1.27055	0.607062
	1.01932	0.874298	1.17747	0.554056
	0.86076	0.685884	1.93381	0.556171
	1.14007	0.599691	1.12036	0.648222
	0.969181	0.604898	0.958946	0.613229
	0.875047	0.682255	1.09349	0.619258
	0.867122	0.696257	0.827484	0.670523
	0.827012	0.699349	0.59546	0.596859
	0.731307	0.747457	1.2991	0.660516
	0.847645	0.733683	0.729208	0.598731
	0.984468	0.929884	1.46346	0.590538
	0.945375	0.506118	1.21001	0.71593
	0.761883	0.540168	0.958742	0.573688
	1.16241	0.552665	1.31949	0.567163
	0.887536	0.557343	1.19349	0.548125
	0.739948	0.598397	0.522976	0.552778
	1.21905	0.603442	0.674469	0.624042
	1.09001	0.79869	1.13312	0.634033
	1.05448	0.723131	0.837532	0.649776
	0.776283	0.515711	0.958449	0.659922
	1.02245	0.6426	0.607371	0.604442
	0.765926	0.643739	1.1039	0.548792
	1.04073	0.751631	1.06964	0.556545
	0.992865	1.00115	1.35663	0.664478
	0.912001	0.710634	1.01474	0.535685
	1.26825	0.840501	1.50179	0.553014
	1.5374	1.80866	2.02978	0.571467
	0.765926	0.773175	1.06658	0.847026
	0.800553	1.34056	0.908925	0.619225
	1.05344	0.46338	1.08234	0.634302
	1.83365	0.526117	0.954422	0.657603
	1.34437	0.498275	1.1644	0.515906
	1.29915	0.54352	1.20013	0.710219
	1.38049	0.463404	1.02516	0.657636
	1.12675	0.512163	0.792962	0.539151
	2.06581	0.569978	1.40396	0.74391
	0.67093	0.557701	1.04548	0.579082
	0.86639	0.618916	1.28494	0.607868
	0.909389	0.720592	1.36375	0.555179
	0.60838	0.626214	1.75053	0.59105
	1.11108	0.623432	0.815882	0.538093
	0.594996	0.684428	0.932341	0.65574
	0.770523	0.670255	1.15546	0.798153
	1.239	0.527524	1.04217	0.558181
	0.628452	0.535107	1.14259	0.535441
	0.758384	0.666504	1.17305	0.664983
	1.0533	0.594769	1.73329	0.591555
	0.792612	0.599422	1.52461	0.772337
	0.684013	0.667635	1.1063	0.724083
	0.798446	0.690538	1.26947	0.582141
	0.611472	0.691905		0.664315
	1.18204	0.690701		0.740103
	0.633423	0.551721		0.785811
	0.866235	0.583167		0.575543
	0.979001	0.600049		0.699902
	1.02495	0.800179
	1.3951	0.712961
	1.0322	0.584794
	1.06827	0.662623
	1.5315	0.633944
	1.12396	0.630364
	1.31489	0.740997
	1.44335	0.547856
	1.13271	0.728216
	1.18985
	1.24072	0.729987	2.0563	1.22695
	1.07612	0.696259	1.90256	1.21722
	1.05276	0.63641	1.79095	1.09378
	1.08029	0.644951	2.00244	1.07496
	0.951579	0.708125	1.64192	1.07432
	1.03125	0.738916	1.99278	1.0969
	1.14672	0.699428	1.75921	1.15436
	1.02168	0.760253	1.87382	1.17804
	0.980518	0.684247	1.71013	1.01202
	1.02872	0.753937	1.84063	1.05576
	1.0682	0.761406	1.87078	1.16335
	1.0982	0.710813	2.47937	1.22308
	1.32223	0.647645	2.10086	1.16024
	1.05172	0.713643	2.09907	1.17104
	1.12814	0.71894	1.4827	1.14284
	1.21081	0.64977	1.81898	1.10187
	0.970195	0.652574	1.8767	1.10982
	0.904936	0.63877	2.24854	1.04979
	0.989351	0.682923	1.71057	1.23314
	0.879411	0.780488	2.17032	1.13483
	0.973082	0.697427	1.66535	1.02778
	0.974365	0.745226	2.14502	1.22801
	0.996915	0.676699	2.33229	1.20921
	1.03489	0.706343	1.48901	1.10646
	0.852341	0.690402	1.53724	0.958452
	0.926978	0.576586	1.70623	1.09558
	0.999554	0.710376	2.01344	1.04419
	0.772993	0.700713	2.35273	1.03961
	1.08897	0.677365	1.9358	1.17049
	1.15091	0.663065	1.27602	1.15394
	0.936267	0.677089	1.49429	0.992499
	0.892276	0.69265	1.5988	1.07736
	1.02557	0.696539	1.97534	0.994297
	0.895948	0.629545	1.53476	0.998309
	0.918498	0.66147	1.93393	1.04107
	0.945001	0.714934	1.95697	1.03119
	0.990195	0.664733	1.75702	1.14721
	1.02639	0.591708	1.43129	1.07396
	1.12266	0.596229	1.53598	1.3365
	1.0736	0.624328	1.66732	1.05981
	1.03658	0.634918	1.80046	1.18738
	1.07687	0.625912	1.9176	1.20822
	1.0771	0.711797	2.2986	1.2548
	1.15811	0.605766	2.26513	1.05679
	1.06886	0.725456	1.67467	1.07537
	0.908866	0.678711	2.03711	1.37455
	1.03173	0.732306	1.91221	1.27436
	1.09612	0.675592	1.90171	1.29555
	0.813786	0.621838	2.06302	1.14841
	1.00141	0.651015	2.00212	1.13532
	1.03956	0.687833	1.68126	1.27931
	0.975954	0.684086	1.52708	1.29393
	0.999736	0.658949	2.32732	1.28298
	1.0416	0.677965	2.09668	1.2384
	1.14595	0.658845	1.70729	0.970767
	1.00619	0.660587	2.49411	1.0925
	1.09466	0.73333	1.57649	1.10535
	1.0559	0.689891	2.27636	1.07916
	1.1002	0.713871	1.79341	1.17142
	1.15754	0.739114	1.95779	1.21926
	1.05429	0.739464	1.95789	1.15708
	0.99292	0.70214	1.58868	1.11232
	1.10138	0.68209	1.69527	1.19572
	1.0997	0.625055	2.04717	1.05466
	1.01229	0.630179	2.12297	1.10779
	1.07978	0.670564	1.99833	1.13457
	1.11391	0.744922	2.36292	1.34407
	1.03569	0.639977	1.65737	1.26854
	1.08964	0.714557	1.76353	1.02515
	1.08811	0.747165	2.04166	1.08893
	0.949617	0.713205	1.50035	1.09421
	0.850315	0.670497	1.78338	1.2185
	0.949485	0.646471	1.88932	0.985104
	0.79867	0.66048	2.15093	1.30947
	0.924339	0.801022	1.69659	1.21599
	0.916469	0.835154	2.48458	1.00642
	0.956343	0.763674	2.19674	1.17599
	1.1508	0.751885	2.1514	1.31804
	0.953844		2.02275	1.3132
	1.05431		2.01374	1.28133
	0.943612		2.16382	1.21302
	0.950009		1.86655	1.33294
	0.881556		1.76278
	1.11479		1.69504
	0.977759		1.69803
	1.09565		2.02432
	0.859553		1.92644
	0.923024		1.44833
	0.938282		1.71229
	0.887044		1.74096
	0.925174		1.617
	0.898469		1.94439
	1.10024		1.58931
	0.863045		1.97973
	0.855243		2.40485
	0.91372		1.75327
	1.03725		2.41316
	0.968226		2.18615
	0.927754		2.5075
	1.02678		1.87615
	1.01795		1.93447
	0.987338
	0.932875
	1.01486
	1.08385
	1.14305
	0.826467
	0.898873
	1.0876
	0.904643
	0.888569
	0.943827
	0.842089
	0.8007
	0.806127
	0.953414
	0.908711
	0.991952
	0.843811
	0.896211
	1.04097
	1.00071
	1.19564
	1.05303
	0.960522

[truncated: 69 more sheets: Fig 3c, Fig 3e - blots, Fig 3f - blots, Fig 3g - RPA foci, Fig 3h - blots, Fig 4a - S9.6, Fig 4b - IdU, Fig 4c - 53BP1, Fig 4d - 53BP1, Fig 4e - colony survival, Fig 4f - apoptosis, Fig 5a - qPCR, Fig 5b - qPCR, Fig 5c - ChIP, Fig 5d - qPCR, Fig 5e - blots, Fig 5f - RPA foci, Fig 5h - blots, Fig 5i - blots, Fig 6a - qPCR …]
